# Supplementary material for: Risk of Stroke, Thromboembolism and Mortality in Atrial Fibrillation Patients Across Different Stages and Types of Heart Failure: A Retrospective Cohort Study
Source: J Clin Med. 2026 May 27;15(11):4138. doi: 10.3390/jcm15114138 (PMC13257787; doi:10.3390/jcm15114138)
Supplement: Supplementary file 1 [file jcm-15-04138-s001.zip]

Archive with 1 entries (1 files):
- jcm-4298904-supplementary.pdf
